# Supplementary material for: Brain morphology in adolescent girls with first-onset anorexia nervosa
Source: Eur Child Adolesc Psychiatry. 2025 Apr 23;34(10):3071–81. doi: 10.1007/s00787-025-02715-8 (PMC12592248; doi:10.1007/s00787-025-02715-8)
Supplement: Supplementary file 1 — Supplementary Material 1 [file 787_2025_2715_MOESM1_ESM.xlsx]

## Sheet: Article information
Article title: Brain morphology in adolescent girls with first-onset anorexia nervosa
Journal name: European Child & Adolescent Psychiatry
Author names: Janneke Kovoor, Katrien Bracké, Gwen Dieleman, Tonya White.
Corresponding author:
Tonya White, MD, PhD
Chief, Section on Social and Cognitive Developmental Neuroscience
National Institute of Mental Health
10 Center Drive, CRC/4-2352, MSC 1348
Bethesda, MD 20892-1276
Tel: 301-793-7584
Email: tonya.white@nih.gov

## Sheet: Table S1
Table S1. Two-group comparison (AN, TD participants) of global brain volumes (mm3) WMV = white matter volume; GMV = gray matter volume; TBV = total brain volume; CSF = cerebrospinalfluid volume. Estimate = beta coefficient, reported in mm3; std.error = standard error; t.value = t-value; conf.low = confidence interval lower bound; conf.high = confidence interval upperbound; n.AN = number of anorex…
Brain_Region	estimate	std.error	t.value	conf.low	conf.high	n.AN	n.TD participants	adj.r2	p.value
WMV	-8310.72	7549.67	-1.10081	-23261.1	6639.68	58	63	0.0001037	0.273222
GMV	-19697.2	8680.69	-2.26908	-36887.4	-2507.09	58	63	0.1225	0.0250801
TBV	-28007.9	15066.2	-1.859	-57843.1	1827.17	58	63	0.06307	0.0655191
CSF	15.3376	32.0764	0.478157	-48.1825	78.8576	58	63	-0.01113	0.633423

## Sheet: Table S2
Table S2. Three-group comparison (undAN, restAN, TD participants) of global brain volumes (mm3). WMV = white matter volume; GMV = gray matter volume; TBV = total brain volume; CSF = cerebrospinalfluid volume. Estimate = beta coefficient, reported in mm3; std.error = standard error; t.value = t-value; conf.low = confidence interval lower bound; conf.high = confidence interval upperbound; n.undAN =…
Brain_Region	undAN vs TD participants									undAN vs restAN									restAN vs TD participants
	estimate	std.error	t.value	conf.low	conf.high	n.undAN	n.TD participants	p.value	p.adj	estimate	std.error	t.value	conf.low	conf.high	n.undAN	n.restAN	p.value	p.adj	estimate	std.error	t.value	conf.low	conf.high	n.restAN	n.TD participants	p.value
WMV	-8303.89	9015.79	-0.921039	-26159.2	9551.41	32	63	0.358925	0.37337	15.2563	10906.5	0.00139883	-21584.4	21615	32	26	0.998886	0.998886	-8319.15	9686.13	-0.858872	-27502	10863.7	26	63	0.392167
GMV	-32182.9	10144.6	-3.17242	-52273.7	-12092	32	63	0.00193119	0.00794172	-27913.2	12272	-2.27454	-52217.2	-3609.12	32	26	0.0247555	0.12521	-4269.72	10898.9	-0.391759	-25854.3	17314.9	26	63	0.695949
TBV	-40486.8	17865.2	-2.26624	-75867.9	-5105.68	32	63	0.025275	0.0674	-27897.9	21611.7	-1.29087	-70698.7	14902.9	32	26	0.199293	0.398586	-12588.9	19193.5	-0.655892	-50600.6	25422.9	26	63	0.513181
CSF	34.1096	38.171	0.8936	-41.4861	109.705	32	63	0.37337	0.37337	41.9672	46.1758	0.908857	-49.4815	133.416	32	26	0.365294	0.487058	-7.85757	41.0091	-0.191605	-89.074	73.3588	26	63	0.848383
Cortical GMV	-26932.8	8513.16	-3.16367	-43792.7	-10072.9	32	63	0.00198543	0.00794172	-22444.9	10298.4	-2.17944	-42840.4	-2049.33	32	26	0.0313026	0.12521	-4487.95	9146.13	-0.490694	-22601.4	13625.5	26	63	0.624562
Cerebral WMV	-7809.88	8704.06	-0.89727	-25047.8	9428.04	32	63	0.371418	0.37337	437.834	10529.4	0.0415822	-20415	21290.7	32	26	0.966903	0.998886	-8247.72	9351.22	-0.881994	-26767.3	10271.9	26	63	0.379588
Subcortical GMV	-1714.32	833.795	-2.05604	-3365.6	-63.0283	32	63	0.0420034	0.0840068	-1164.15	1008.65	-1.15417	-3161.73	833.425	32	26	0.250783	0.401253	-550.165	895.789	-0.614168	-2324.23	1223.9	26	63	0.540297
Cerebellum	-3931.68	2467.36	-1.59348	-8818.16	954.794	32	63	0.113751	0.182002	-4660.74	2984.78	-1.5615	-10571.9	1250.47	32	26	0.121107	0.322951	729.057	2650.81	0.275032	-4520.74	5978.85	26	63	0.783777

## Sheet: Table S3
Table S3. Three-group comparison (undAN, restAN, TD participants) in cortical brain volumes. WMV = white matter volume; GMV = gray matter volume; TBV = total brain volume; CSF = cerebrospinalfluid volume. Estimate = beta coefficient, reported in mm3; std.error = standard error; t.value = t-value; conf.low = confidence interval lower bound; conf.high = confidence interval upperbound; n.undAN = num…
Cortical_Region	undAN vs TD participants									undAN vs restAN									restAN vs TD participants
	estimate	std.error	t.value	conf.low	conf.high	n.undAN	n.TD participants	p.value	p.adj	estimate	std.error	t.value	conf.low	conf.high	n.undAN	n.restAN	p.value	p.adj	estimate	std.error	t.value	conf.low	conf.high	n.restAN	n.TD participants	p.value	p.adj
bankssts	-440.754	172.339	-2.55749	-782.092	-99.4154	32	63	0.0118328	0.0365742	-265.813	208.237	-1.27649	-678.253	146.627	32	26	0.204331	0.315785	-174.941	185.913	-0.940983	-543.165	193.283	26	63	0.348669	0.916164
caudalmiddlefrontal	-1027.74	397.325	-2.58665	-1814.69	-240.79	32	63	0.0109274	0.0365742	-1078.19	480.088	-2.24581	-2029.06	-127.312	32	26	0.0266101	0.100527	50.4449	428.62	0.117691	-798.491	899.381	26	63	0.906516	0.933986
entorhinal	276.387	155.3	1.7797	-31.2034	583.978	32	63	0.0777433	0.12587	-21.1982	187.649	-0.112967	-392.86	350.464	32	26	0.910252	0.910252	297.585	167.532	1.77629	-34.2328	629.403	26	63	0.0783068	0.887477
inferiorparietal	-1961.18	778.974	-2.51764	-3504.03	-418.322	32	63	0.0131786	0.0373392	-1723	941.236	-1.83057	-3587.23	141.239	32	26	0.0697319	0.167122	-238.181	840.33	-0.283437	-1902.56	1426.2	26	63	0.777347	0.917629
isthmuscingulate	-363.598	130.185	-2.79293	-621.445	-105.75	32	63	0.00611157	0.0259742	-392.616	157.303	-2.49593	-704.174	-81.0589	32	26	0.0139681	0.0684908	29.0188	140.439	0.20663	-249.138	307.176	26	63	0.836661	0.917629
lateralorbitofrontal	-29.6052	321.185	-0.0921749	-665.753	606.542	32	63	0.926718	0.9548	-554.106	388.089	-1.42778	-1322.76	214.553	32	26	0.156042	0.265271	524.5	346.483	1.51378	-161.754	1210.75	26	63	0.132801	0.916164
medialorbitofrontal	-120.84	208.771	-0.578817	-534.338	292.657	32	63	0.563835	0.6184	-189.267	252.259	-0.75029	-688.897	310.363	32	26	0.454599	0.552013	68.4269	225.215	0.303829	-377.64	514.494	26	63	0.761803	0.917629
parahippocampal	-131.473	101.322	-1.29757	-332.153	69.2079	32	63	0.197008	0.267931	-161.169	122.427	-1.31644	-403.651	81.314	32	26	0.19062	0.308623	29.696	109.302	0.271687	-186.791	246.183	26	63	0.786346	0.917629
parsopercularis	-536.144	239.381	-2.23971	-1010.27	-62.0197	32	63	0.0270155	0.0656091	-432.261	289.245	-1.49445	-1005.15	140.624	32	26	0.137774	0.246542	-103.883	258.236	-0.402278	-615.352	407.586	26	63	0.688219	0.917629
parstriangularis	-422.946	212.813	-1.98741	-844.448	-1.44296	32	63	0.0492336	0.104621	-640.897	257.142	-2.49239	-1150.2	-131.595	32	26	0.014101	0.0684908	217.952	229.575	0.94937	-236.751	672.654	26	63	0.344406	0.916164
postcentral	-884.783	388.688	-2.27633	-1654.63	-114.938	32	63	0.0246605	0.0644966	-1256.45	469.652	-2.67527	-2186.65	-326.242	32	26	0.0085464	0.0581155	371.664	419.303	0.886385	-458.818	1202.15	26	63	0.377244	0.916164
precentral	-949.59	499.862	-1.8997	-1939.63	40.4503	32	63	0.0599551	0.113249	-747.294	603.984	-1.23727	-1943.56	448.973	32	26	0.218484	0.322977	-202.296	539.234	-0.375154	-1270.32	865.725	26	63	0.708231	0.917629
rostralanteriorcingulate	-79.2265	147.071	-0.538695	-370.52	212.067	32	63	0.59113	0.628075	-291.544	177.706	-1.6406	-643.514	60.4257	32	26	0.10359	0.22013	212.318	158.655	1.33823	-101.919	526.555	26	63	0.183438	0.916164
superiorfrontal	-2396.08	857.326	-2.79483	-4094.12	-698.039	32	63	0.00607812	0.0259742	-2026.48	1035.91	-1.95623	-4078.22	25.2709	32	26	0.0528416	0.149718	-369.604	924.853	-0.399636	-2201.39	1462.18	26	63	0.69016	0.917629
superiortemporal	-978.249	528.007	-1.85272	-2024.03	67.5347	32	63	0.0664641	0.118936	-1151.32	637.992	-1.80461	-2414.95	112.298	32	26	0.0737304	0.167122	173.076	569.595	0.303857	-955.08	1301.23	26	63	0.761781	0.917629
frontalpole	-221.992	81.9269	-2.70964	-384.259	-59.7256	32	63	0.00775725	0.0293052	-342.238	98.9924	-3.45721	-538.305	-146.171	32	26	0.000763757	0.0129839	120.246	88.3799	1.36055	-54.8018	295.293	26	63	0.176292	0.916164
transversetemporal	-125.316	64.6055	-1.93971	-253.275	2.64345	32	63	0.0548428	0.109686	-48.7554	78.063	-0.624564	-203.369	105.858	32	26	0.533484	0.604615	-76.5606	69.6942	-1.09852	-214.599	61.4776	26	63	0.274252	0.916164
caudalanteriorcingulate	-127.682	141.452	-0.902652	-407.846	152.482	32	63	0.368581	0.464139	-161.094	170.917	-0.94253	-499.617	177.428	32	26	0.34788	0.438071	33.4122	152.594	0.218962	-268.819	335.643	26	63	0.827064	0.917629
cuneus	1.50556	218.611	0.00688695	-431.482	434.493	32	63	0.994517	0.994517	-179.662	264.148	-0.680155	-702.841	343.517	32	26	0.497761	0.583582	181.168	235.83	0.768212	-285.924	648.259	26	63	0.443923	0.917629
fusiform	-272.279	441.591	-0.616585	-1146.91	602.349	32	63	0.538717	0.610546	-804.808	533.576	-1.50833	-1861.62	252.006	32	26	0.134189	0.246542	532.529	476.373	1.11788	-410.988	1476.05	26	63	0.265927	0.916164
inferiortemporal	316.289	503.317	0.62841	-680.593	1313.17	32	63	0.530971	0.610546	-716.288	608.158	-1.1778	-1920.82	488.246	32	26	0.241287	0.328151	1032.58	542.961	1.90175	-42.8241	2107.98	26	63	0.0596836	0.887477
lateraloccipital	-975.152	647.822	-1.50528	-2258.25	307.942	32	63	0.134971	0.208592	-1454.94	782.765	-1.85872	-3005.31	95.423	32	26	0.0656014	0.167122	479.79	698.848	0.686544	-904.367	1863.95	26	63	0.49374	0.917629
lingual	-284.234	354.612	-0.801535	-986.588	418.12	32	63	0.424461	0.515417	-422.604	428.478	-0.986292	-1271.26	426.051	32	26	0.326043	0.426364	138.37	382.543	0.361712	-619.304	896.045	26	63	0.718225	0.917629
middletemporal	-1073.95	593.806	-1.80858	-2250.06	102.16	32	63	0.0731062	0.124281	-1442.15	717.497	-2.00997	-2863.24	-21.0522	32	26	0.0467551	0.149718	368.198	640.577	0.57479	-900.547	1636.94	26	63	0.566546	0.917629
paracentral	-548.027	156.793	-3.49522	-858.576	-237.478	32	63	0.000671837	0.00571062	-92.1887	189.454	-0.486603	-467.426	283.048	32	26	0.627458	0.68818	-455.838	169.143	-2.69498	-790.848	-120.829	26	63	0.0080853	0.2749
parsorbitalis	-417.246	144.122	-2.89509	-702.697	-131.795	32	63	0.00453032	0.0256718	-346.264	174.143	-1.98839	-691.175	-1.35272	32	26	0.0491229	0.149718	-70.9819	155.474	-0.456553	-378.917	236.953	26	63	0.648846	0.917629
pericalcarine	241.494	181.816	1.32824	-118.615	601.602	32	63	0.186708	0.264503	28.2045	219.688	0.128385	-406.915	463.324	32	26	0.898067	0.910252	213.289	196.136	1.08745	-175.183	601.762	26	63	0.279091	0.916164
posteriorcingulate	-382.059	177.73	-2.14966	-734.076	-30.0421	32	63	0.0336591	0.076294	-323.756	214.752	-1.50758	-749.099	101.587	32	26	0.13438	0.246542	-58.3032	191.729	-0.304091	-438.047	321.441	26	63	0.761603	0.917629
precuneus	-1711.79	454.222	-3.76861	-2611.43	-812.142	32	63	0.000259672	0.00294295	-1771.95	548.837	-3.22854	-2858.99	-684.905	32	26	0.00161826	0.0183403	60.1596	489.999	0.122775	-910.345	1030.66	26	63	0.902498	0.933986
rostralmiddlefrontal	-2120.59	726.419	-2.91924	-3559.36	-681.829	32	63	0.00421611	0.0256718	-2481.77	877.734	-2.82748	-4220.23	-743.31	32	26	0.00552787	0.0469869	361.179	783.636	0.460901	-1190.91	1913.27	26	63	0.645732	0.917629
superiorparietal	-2455.12	626.269	-3.92023	-3695.52	-1214.71	32	63	0.00015013	0.0025522	-1832.64	756.722	-2.42182	-3331.43	-333.86	32	26	0.0169917	0.0722146	-622.475	675.597	-0.92137	-1960.58	715.631	26	63	0.35877	0.916164
supramarginal	-2835.3	615.754	-4.60459	-4054.87	-1615.72	32	63	1.06572e-05	0.000362344	-2662.65	744.017	-3.57875	-4136.27	-1189.03	32	26	0.000505108	0.0129839	-172.643	664.255	-0.259905	-1488.28	1143	26	63	0.795398	0.917629
temporalpole	189.536	178.47	1.06201	-163.946	543.018	32	63	0.290439	0.379805	-36.3934	215.645	-0.168765	-463.506	390.719	32	26	0.866275	0.910252	225.929	192.527	1.17349	-155.395	607.253	26	63	0.243001	0.916164
insula	-411.315	284.01	-1.44824	-973.833	151.202	32	63	0.150247	0.222104	-411.378	343.17	-1.19876	-1091.07	268.313	32	26	0.233065	0.328151	0.062442	306.38	0.000203806	-606.762	606.887	26	63	0.999838	0.999838
	Cortical region definitions based on Desikan et al. 2006
	Temporal lobe		Frontal Lobe		Parietal Lobe		Occipital Lobe		Cingulate Cortex
	Freesurfer label	Definition	Freesurfer label	Definition	Freesurfer label	Definition	Freesurfer label	Definition	Freesurfer label	Definition
	entorhinal	entorhinal cortex	superiorfrontal	superior frontal gyrus	postcentral	postcentral gyrus	lingual	lingual gyrus	rostralanteriorcingulate	rostral anterior division
	parahippocampal	parahippocampal gyrus	rostralmiddlefrontal	rostral middle frontal gyrus	supramarginal	supramarginal gyrus	pericalcarine	pericalcarine cortex	caudalanteriorcingulate	caudal anterior division
	temporalpole	temporal pole	caudalmiddlefrontal	caudal middle frontal gyrus	superiorparietal	superior parietal cortex	cuneus	cuneus cortex	posteriorcingulate	posterior division
	fusiform	fusiform gyrus	parsopercularis	inferior frontal gyrus, pars opercularis	inferiorparietal	inferior parietal cortex	lateraloccipital	lateral occipital cortex	isthmuscingulate	isthmus division
	superiortemporal	superior temporal gyrus	parstriangularis	inferior frontal gyrus, pars triangularis	precuneus	precuneus cortex			insula
	middletemporal	middle temporal gyrus	parsorbitalis	inferior frontal gyrus, pars orbitalis
	inferiortemporal	inferior temporal gyrus	lateralorbitofrontal	lateral orbitofrontal cortex
	transversetemporal	transversetemporal cortex	medialorbitofrontal	medial orbitofrontal cortex
	bankssts	banks of superior temporal sulcus	frontalpole	frontal pole
			precentral	precentral gyrus
			paracentral	paracentral lobule

## Sheet: Table S4
Table S4. Sensitivity analysis: BMI-SDS is an additional covariate. BMI-SDS = body mass index length/weight standard deviation score. WMV = white matter volume; GMV = gray matter volume; TBV = total brain volume; CSF = cerebrospinalfluid volume. Estimate = beta coefficient, reported in mm3; std.error = standard error; t.value = t-value; conf.low = confidence interval lower bound; conf.high = conf…
Model: Brain_Region ~ Subgroup + Age + BMI_SDS
Brain_Region	estimate	std.error	t.value	conf.low	conf.high	n.TD participants	p.value
	undAN (n = 32)
WMV	-28427.9	15021.4	-1.89249	-58179.7	1323.9	63	0.060918
TotalGrayVol_BRAVE	-45012.9	17039.2	-2.64173	-78761.1	-11264.6	63	0.00938604
TBV	-73440.8	29878.6	-2.45798	-132619	-14262.5	63	0.0154506
CSF_vol_BRAVE	-30.1238	63.9259	-0.471229	-156.737	96.4896	63	0.638362
	restAN (n = 26)
WMV	-13982.7	10195.3	-1.37148	-34175.8	6210.37	63	0.172871
TotalGrayVol_BRAVE	-7880.5	11564.8	-0.681422	-30786	15025	63	0.496963
TBV	-21863.2	20279.1	-1.07811	-62028.5	18302.1	63	0.283219
CSF_vol_BRAVE	-25.9349	43.3876	-0.597749	-111.87	59.9998	63	0.551172
	AN (n = 58)
WMV	-16635.2	9875.7	-1.68446	-36193.5	2923.09	63	0.0947587
TotalGrayVol_BRAVE	-14699	11414.9	-1.28771	-37305.6	7907.56	63	0.20039
TBV	-31334.2	19844.6	-1.57898	-70635.5	7967.02	63	0.117041
CSF_vol_BRAVE	-26.7041	41.8333	-0.638346	-109.553	56.1445	63	0.524496

## Sheet: Table S5
Table S5. Associaion between BMI-SDS and brain volume, and age and brain volume, within anorexia participant groups. WMV = white matter volume; GMV = gray matter volume; TBV = total brain volume; CSF = cerebrospinalfluid volume. Estimate = beta coefficient, reported in mm3; std.error = standard error; t.value = t-value; conf.low = confidence interval lower bound; conf.high = confidence interval u…
Model: brain_region ~ BMI_SDS + age
BMI_SDS
	AN							undAN							restAN							TD
Brain_Region	estimate	std.error	t.value	conf.low	conf.high	n.AN	p.value	estimate	std.error	t.value	conf.low	conf.high	n.undAN	p.value	estimate	std.error	t.value	conf.low	conf.high	n.restAN	p.value	estimate	std.error	t.value	conf.low	conf.high	n.TD	p.value
WMV	-4683.89	4060.76	-1.15345	-12821.8	3454.07	58	0.253714	-11802.2	8850.91	-1.33345	-29904.4	6299.9	32	0.192764	-10498.3	9568.53	-1.09717	-30292.3	9295.67	26	0.28392	-3911.96	5980.81	-0.654085	-15875.4	8051.45	63	0.515556
GMV	7383.32	5021.68	1.47029	-2680.36	17447	58	0.147182	-7474.26	11847.9	-0.630849	-31706	16757.5	32	0.53308	2505.79	10800.1	0.232015	-19836	24847.5	26	0.818578	-6276.57	6350.79	-0.988312	-18980	6426.92	63	0.326969
TBV	2699.43	8475.48	0.318499	-14285.8	19684.7	58	0.751313	-19276.5	19615.3	-0.982729	-59394.2	20841.2	32	0.333869	-7992.53	18622.2	-0.429195	-46515.4	30530.4	26	0.671775	-10188.5	11557.1	-0.881578	-33306.3	12929.2	63	0.381523
CSF	-39.3389	17.3834	-2.26302	-74.1761	-4.50183	58	0.0276033	-32.6528	43.3214	-0.753733	-121.255	55.9494	32	0.457086	-85.6363	34.7672	-2.46314	-157.558	-13.715	26	0.0216826	9.84485	24.6758	0.398968	-39.514	59.2037	63	0.691333
Age
	AN							undAN							restAN							TD
Brain_Region	estimate	std.error	t.value	conf.low	conf.high	n.AN	p.value	estimate	std.error	t.value	conf.low	conf.high	n.undAN	p.value	estimate	std.error	t.value	conf.low	conf.high	n.restAN	p.value	estimate	std.error	t.value	conf.low	conf.high	n.TD	p.value
WMV	-3183.29	2500.29	-1.27317	-8193.99	1827.4	58	0.208313	-4811.2	2800.97	-1.71769	-10539.8	917.418	32	0.0965148	-518.789	4695.37	-0.11049	-10231.9	9194.32	26	0.91298	-787.493	2582.3	-0.304957	-5952.87	4377.88	63	0.761454
GMV	-9277.77	3091.95	-3.00062	-15474.2	-3081.37	58	0.004044	-11275.6	3749.41	-3.0073	-18944	-3607.2	32	0.00539986	-5664.75	5299.72	-1.06888	-16628.1	5298.57	26	0.296216	-7080.57	2742.05	-2.58222	-12565.5	-1595.65	63	0.0122751
TBV	-12461.1	5218.52	-2.38786	-22919.2	-2002.92	58	0.020409	-16086.8	6207.47	-2.59152	-28782.5	-3391.11	32	0.0148064	-6183.54	9138.08	-0.676678	-25087.1	12720	26	0.505359	-7868.06	4989.97	-1.57678	-17849.5	2113.36	63	0.120105
CSF	-4.16985	10.7033	-0.389585	-25.6198	17.2801	58	0.698348	-14.235	13.7095	-1.03833	-42.2741	13.8041	32	0.307697	9.96728	17.0606	0.584229	-25.3252	45.2598	26	0.564753	-5.59644	10.6541	-0.525283	-26.9079	15.715	63	0.601322

## Sheet: Table S6
Table S6. Associaion between brain volume and eating disorder symptoms within anorexia participants. WMV = white matter volume; GMV = gray matter volume; TBV = total brain volume; CSF = cerebrospinalfluid volume; EDE = EDE total score; EDI = EDI-3 total score. Estimate = beta coefficient; std.error = standard error; t.value = t-value; conf.low = confidence interval lower bound; conf.high = confid…
without BMI as covariate
	estimate	std.error	t.value	conf.low	conf.high	n.AN	p.value
	WMV
EDE	-1.10682e-06	3.68388e-06	-0.300449	-8.48651e-06	6.27287e-06	58	0.764947
EDI	-0.00022133	0.000148099	-1.49448	-0.000518795	7.61347e-05	52	0.141335
	GMV
EDE	-2.04529e-06	2.76731e-06	-0.739092	-7.58888e-06	3.49829e-06	58	0.462938
EDI	-0.000126966	0.000105237	-1.20648	-0.00033834	8.44082e-05	52	0.23331
	TBV
EDE	-1.02592e-06	1.71666e-06	-0.597624	-4.4648e-06	2.41296e-06	58	0.5525
EDI	-9.37545e-05	6.58156e-05	-1.4245	-0.000225949	3.84399e-05	52	0.160513
	CSF
EDE	-0.000412318	0.000842352	-0.489485	-0.00209975	0.00127512	58	0.62641
EDI	-0.00971179	0.0321762	-0.301832	-0.0743395	0.0549159	52	0.764032
with BMI as covariate
	estimate	std.error	t.value	conf.low	conf.high	n.AN	p.value
	WMV
EDE	-9.56028e-07	3.75475e-06	-0.254619	-8.48071e-06	6.56865e-06	58	0.799967
EDI	-0.000230086	0.000149261	-1.5415	-0.000530037	6.98654e-05	52	0.129629
	GMV
EDE	-2.30304e-06	2.84054e-06	-0.810777	-7.99561e-06	3.38952e-06	58	0.420988
EDI	-0.000118303	0.000109466	-1.08073	-0.000338283	0.000101676	52	0.285106
	TBV
EDE	-1.05717e-06	1.73262e-06	-0.610159	-4.52941e-06	2.41507e-06	58	0.54427
EDI	-9.02457e-05	6.68093e-05	-1.3508	-0.000224504	4.40125e-05	52	0.182966
	CSF
EDE	-0.000365073	0.000887875	-0.411177	-0.00214441	0.00141427	58	0.682541
EDI	-0.015401	0.0333618	-0.461634	-0.0824441	0.0516422	52	0.646387

## Sheet: Table S7
Table S7. Three-group comparison (undAN, restAN, TD participants) of global brain volumes (mm3) with menstrual status as additional covariate. WMV = white matter volume; GMV = gray matter volume; TBV = total brain volume; CSF = cerebrospinalfluid volume. Estimate = beta coefficient, reported in mm3; std.error = standard error; t.value = t-value; conf.low = confidence interval lower bound; conf.hi…
Brain_Region	undAN vs TD participants								undAN vs restAN								restAN vs TD participants
	estimate	std.error	t.value	conf.low	conf.high	n.undAN	n.TD participants	p.value	estimate	std.error	t.value	conf.low	conf.high	n.undAN	n.restAN	p.value	estimate	std.error	t.value	conf.low	conf.high	n.restAN	n.TD participants	p.value
WMV	-19105.5	12120	-1.57636	-43113	4901.97	32	63	0.117691	-6409.02	12044.7	-0.532103	-30267.2	17449.2	32	26	0.595681	-12696.5	10088.1	-1.25856	-32679.1	7286.17	26	63	0.21074
GMV	-39113.6	13655.5	-2.86431	-66162.5	-12064.6	32	63	0.00496917	-31653.3	13570.6	-2.33249	-58534.1	-4772.58	32	26	0.021414	-7460.2	11366.2	-0.656351	-29974.4	15054	26	63	0.51291
TBV	-58219.1	23999.9	-2.4258	-105758	-10679.8	32	63	0.0168291	-38062.4	23850.7	-1.59586	-85306.1	9181.32	32	26	0.113265	-20156.7	19976.4	-1.00903	-59726	19412.7	26	63	0.315081
CSF	-5.39926	51.6991	-0.104436	-107.805	97.0068	32	63	0.917005	16.2925	51.3777	0.317112	-85.4769	118.062	32	26	0.751734	-21.6918	43.0318	-0.504086	-106.93	63.5461	26	63	0.615165

## Sheet: Table S9
Mean and SD of brain regions included in the present study						Mean and SD of all freesurfer outputs
Brain_Region	HC	restAN	undAN				HC	restAN	undAN
TotalGrayVol_BRAVE_Mean	708195	708684	680247			banksst_Mean	5289.94	5090.5	4849.28
TotalGrayVol_BRAVE_SD	47240.3	50057.8	52751			banksst_SD	795.703	925.678	794.74
TBV_Mean	1.17398e+06	1.16723e+06	1.13869e+06			caudalmiddlefrontal_Mean	14533.8	14526.9	13536.2
TBV_SD	83191.4	85028.9	85396.4			caudalmiddlefrontal_SD	1878.18	1920.84	2551.49
CortexVol_BRAVE_Mean	532252	531679	508803			entorhinal_Mean	4085.08	4373.42	4358.06
CortexVol_BRAVE_SD	38488.7	42268.2	45734.7			entorhinal_SD	659.796	853.546	661.95
SubCortGrayVol_BRAVE_Mean	59108.5	58784.7	57595.7			inferiorparietal_Mean	31539.3	30990.2	29495.6
SubCortGrayVol_BRAVE_SD	3821.16	3520.07	4289.7			inferiorparietal_SD	3939.69	4340.63	4400.85
WMV_Mean	465781	458548	458444			isthmuscingulate_Mean	5742.03	5749.39	5390.38
WMV_SD	42141.8	44272.5	36942.9			isthmuscingulate_SD	716.827	883.235	540.4
CSF_vol_BRAVE_Mean	935.6	930.485	972.15			lateralorbitofrontal_Mean	17296.7	17646	17202
CSF_vol_BRAVE_SD	173.8	178.907	171.958			lateralorbitofrontal_SD	1631.24	1839.07	1918.48
CerebralWhiteMatterVol_BRAVE_Mean	439818	432630	432951			medialorbitofrontal_Mean	11275.4	11245.7	11136.9
CerebralWhiteMatterVol_BRAVE_SD	40365.3	43217.6	35944.8			medialorbitofrontal_SD	1169.35	1227.77	1386.4
Cerebellum_Total_Mean	141979	143351	138619			parahippocampal_Mean	4639.65	4669.96	4525.66
Cerebellum_Total_SD	12135.5	10358.1	11023.4			parahippocampal_SD	557.757	397.502	538.444
eTIV_BRAVE_Mean	1.54476e+06	1.51575e+06	1.53071e+06			parsopercularis_Mean	9845.81	9741.5	9349
eTIV_BRAVE_SD	121002	141486	103511			parsopercularis_SD	1296.83	1088.7	1201.15
banksst_Mean	5289.94	5090.5	4849.28			parstriangularis_Mean	8872.46	9100.39	8476.03
banksst_SD	795.703	925.678	794.74			parstriangularis_SD	1042.48	992.556	939.578
caudalmiddlefrontal_Mean	14533.8	14526.9	13536.2			postcentral_Mean	20596.9	20758.7	19642.1
caudalmiddlefrontal_SD	1878.18	1920.84	2551.49			postcentral_SD	2064.01	2382.3	2226.5
entorhinal_Mean	4085.08	4373.42	4358.06			precentral_Mean	28754.2	28385	27790.6
entorhinal_SD	659.796	853.546	661.95			precentral_SD	2849.11	2672.49	2687.03
inferiorparietal_Mean	31539.3	30990.2	29495.6			rostralanteriorcingulate_Mean	5354.48	5464.23	5228.5
inferiorparietal_SD	3939.69	4340.63	4400.85			rostralanteriorcingulate_SD	827.161	880.727	720.484
isthmuscingulate_Mean	5742.03	5749.39	5390.38			superiorfrontal_Mean	51842.7	51062.7	49365.3
isthmuscingulate_SD	716.827	883.235	540.4			superiorfrontal_SD	4542.98	6078.94	5188.42
lateralorbitofrontal_Mean	17296.7	17646	17202			superiortemporal_Mean	26260.2	26200.1	25228.4
lateralorbitofrontal_SD	1631.24	1839.07	1918.48			superiortemporal_SD	2954.36	2647.21	3221.19
medialorbitofrontal_Mean	11275.4	11245.7	11136.9			frontalpole_Mean	2358.98	2479.11	2144.81
medialorbitofrontal_SD	1169.35	1227.77	1386.4			frontalpole_SD	370.449	425.889	393.766
parahippocampal_Mean	4639.65	4669.96	4525.66			transversetemporal_Mean	2248.49	2144.46	2111.69
parahippocampal_SD	557.757	397.502	538.444			transversetemporal_SD	311.942	326.697	342.697
parsopercularis_Mean	9845.81	9741.5	9349			caudalanteriorcingulate_Mean	4356.38	4325.27	4196.66
parsopercularis_SD	1296.83	1088.7	1201.15			caudalanteriorcingulate_SD	639.47	692.058	787.4
parstriangularis_Mean	8872.46	9100.39	8476.03			cuneus_Mean	6705.73	6837.5	6690.94
parstriangularis_SD	1042.48	992.556	939.578			cuneus_SD	1003.81	1037.83	1097.56
postcentral_Mean	20596.9	20758.7	19642.1			fusiform_Mean	20767.6	21088.2	20416.2
postcentral_SD	2064.01	2382.3	2226.5			fusiform_SD	2215.79	2378.05	2487.99
precentral_Mean	28754.2	28385	27790.6			inferiortemporal_Mean	23803.5	24525	23975.4
precentral_SD	2849.11	2672.49	2687.03			inferiortemporal_SD	2546.87	2483.57	3014.46
rostralanteriorcingulate_Mean	5354.48	5464.23	5228.5			lateraloccipital_Mean	26044.7	26285.8	25005.1
rostralanteriorcingulate_SD	827.161	880.727	720.484			lateraloccipital_SD	3462.99	3300.68	3246.43
superiorfrontal_Mean	51842.7	51062.7	49365.3			lingual_Mean	13969.1	14024.8	13677.9
superiorfrontal_SD	4542.98	6078.94	5188.42			lingual_SD	1861.5	1685.99	1728.02
superiortemporal_Mean	26260.2	26200.1	25228.4			middletemporal_Mean	26389.3	26475.2	25233.1
superiortemporal_SD	2954.36	2647.21	3221.19			middletemporal_SD	2748.38	3756.54	3818.68
frontalpole_Mean	2358.98	2479.11	2144.81			paracentral_Mean	8374.17	7867.81	7811.25
frontalpole_SD	370.449	425.889	393.766			paracentral_SD	801.438	728.702	797.39
transversetemporal_Mean	2248.49	2144.46	2111.69			parsorbitalis_Mean	7266.4	7152.46	6840.59
transversetemporal_SD	311.942	326.697	342.697			parsorbitalis_SD	688.274	726.653	832.618
caudalanteriorcingulate_Mean	4356.38	4325.27	4196.66			pericalcarine_Mean	4373.14	4547.92	4596.34
caudalanteriorcingulate_SD	639.47	692.058	787.4			pericalcarine_SD	817.199	798.235	916.435
cuneus_Mean	6705.73	6837.5	6690.94			posteriorcingulate_Mean	7322.21	7227	6942.34
cuneus_SD	1003.81	1037.83	1097.56			posteriorcingulate_SD	797.469	1110.61	948.64
fusiform_Mean	20767.6	21088.2	20416.2			precuneus_Mean	22350.7	22289.4	20634.1
fusiform_SD	2215.79	2378.05	2487.99			precuneus_SD	2385.17	2452.8	2392.27
inferiortemporal_Mean	23803.5	24525	23975.4			rostralmiddlefrontal_Mean	37052.8	37122.5	34872.8
inferiortemporal_SD	2546.87	2483.57	3014.46			rostralmiddlefrontal_SD	3614.52	3997.62	4721.03
lateraloccipital_Mean	26044.7	26285.8	25005.1			superiorparietal_Mean	30052.4	29333.3	27637.3
lateraloccipital_SD	3462.99	3300.68	3246.43			superiorparietal_SD	3332.73	2893.8	3406.67
lingual_Mean	13969.1	14024.8	13677.9			supramarginal_Mean	25044.1	24724	22227.7
lingual_SD	1861.5	1685.99	1728.02			supramarginal_SD	3301.63	3420.79	3390.2
middletemporal_Mean	26389.3	26475.2	25233.1			temporalpole_Mean	5100.21	5318.77	5279.19
middletemporal_SD	2748.38	3756.54	3818.68			temporalpole_SD	723.313	899.08	903.718
paracentral_Mean	8374.17	7867.81	7811.25			insula_Mean	15360.9	15231	14899.3
paracentral_SD	801.438	728.702	797.39			insula_SD	1452.44	1342.04	1585.43
parsorbitalis_Mean	7266.4	7152.46	6840.59			lhCortexVol_BRAVE_Mean	267030	266562	254292
parsorbitalis_SD	688.274	726.653	832.618			lhCortexVol_BRAVE_SD	18989.8	21314.5	22881.9
pericalcarine_Mean	4373.14	4547.92	4596.34			rhCortexVol_BRAVE_Mean	265222	265117	254511
pericalcarine_SD	817.199	798.235	916.435			rhCortexVol_BRAVE_SD	19632.7	20989.3	22913.7
posteriorcingulate_Mean	7322.21	7227	6942.34			CortexVol_BRAVE_Mean	532252	531679	508803
posteriorcingulate_SD	797.469	1110.61	948.64			CortexVol_BRAVE_SD	38488.7	42268.2	45734.7
precuneus_Mean	22350.7	22289.4	20634.1			lhCerebralWhiteMatterVol_BRAVE_Mean	220212	216791	216224
precuneus_SD	2385.17	2452.8	2392.27			lhCerebralWhiteMatterVol_BRAVE_SD	19876.7	21477.2	17999.5
rostralmiddlefrontal_Mean	37052.8	37122.5	34872.8			rhCerebralWhiteMatterVol_BRAVE_Mean	219606	215839	216727
rostralmiddlefrontal_SD	3614.52	3997.62	4721.03			rhCerebralWhiteMatterVol_BRAVE_SD	20568.2	21802.4	18033.5
superiorparietal_Mean	30052.4	29333.3	27637.3			CerebralWhiteMatterVol_BRAVE_Mean	439818	432630	432951
superiorparietal_SD	3332.73	2893.8	3406.67			CerebralWhiteMatterVol_BRAVE_SD	40365.3	43217.6	35944.8
supramarginal_Mean	25044.1	24724	22227.7			SubCortGrayVol_BRAVE_Mean	59108.5	58784.7	57595.7
supramarginal_SD	3301.63	3420.79	3390.2			SubCortGrayVol_BRAVE_SD	3821.16	3520.07	4289.7
temporalpole_Mean	5100.21	5318.77	5279.19			TotalGrayVol_BRAVE_Mean	708195	708684	680247
temporalpole_SD	723.313	899.08	903.718			TotalGrayVol_BRAVE_SD	47240.3	50057.8	52751
insula_Mean	15360.9	15231	14899.3			SupraTentorialVol_BRAVE_Mean	1.04734e+06	1.03834e+06	1.01568e+06
insula_SD	1452.44	1342.04	1585.43			SupraTentorialVol_BRAVE_SD	77352.7	80582.4	82076.6
						SupraTentorialVolNotVent_BRAVE_Mean	1.03281e+06	1.02467e+06	1.00078e+06
						SupraTentorialVolNotVent_BRAVE_SD	75631.6	79510.7	81039.2
						SupraTentorialVolNotVentVox_BRAVE_Mean	1.03078e+06	1.02269e+06	999143
						SupraTentorialVolNotVentVox_BRAVE_SD	75528.1	79218.4	80705.9
						eTIV_BRAVE_Mean	1.54476e+06	1.51575e+06	1.53071e+06
						eTIV_BRAVE_SD	121002	141486	103511
						lh_NumVert_BRAVE_Mean	134089	134018	134150
						lh_NumVert_BRAVE_SD	10542.9	9324.57	12177.9
						lh_WhiteSurfArea_BRAVE_Mean	89662	89412.3	88666.4
						lh_WhiteSurfArea_BRAVE_SD	6787.72	6169.86	7992.47
						lh_MeanThickness_BRAVE_Mean	2.5879	2.58574	2.50347
						lh_MeanThickness_BRAVE_SD	0.0833411	0.0913362	0.093661
						rh_NumVert_BRAVE_Mean	133035	132474	133255
						rh_NumVert_BRAVE_SD	10024.7	9557.11	12050.3
						rh_WhiteSurfArea_BRAVE_Mean	89508.6	88902.1	88738.8
						rh_WhiteSurfArea_BRAVE_SD	6765.81	6209.23	8048.29
						rh_MeanThickness_BRAVE_Mean	2.56656	2.5714	2.49848
						rh_MeanThickness_BRAVE_SD	0.0797713	0.0848613	0.0854437
						Left_Lateral_Ventricle_vol_BRAVE_Mean	7032.56	6582.55	6874.76
						Left_Lateral_Ventricle_vol_BRAVE_SD	3772.7	2454.14	3683.53
						Left_Inf_Lat_Vent_vol_BRAVE_Mean	361.043	357.831	380.663
						Left_Inf_Lat_Vent_vol_BRAVE_SD	169.318	117.816	137.507
						Left_Cerebellum_White_Matter_vol_BRAVE_Mean	13148.8	13231.6	12933.1
						Left_Cerebellum_White_Matter_vol_BRAVE_SD	1442.06	1106.62	1323.61
						Left_Cerebellum_Cortex_vol_BRAVE_Mean	58040.5	58655.6	56401.9
						Left_Cerebellum_Cortex_vol_BRAVE_SD	4871.07	4581.85	4465.82
						Left_Thalamus_Proper_vol_BRAVE_Mean	7543.78	7531.52	7313.35
						Left_Thalamus_Proper_vol_BRAVE_SD	653.917	691.099	650.787
						Left_Caudate_vol_BRAVE_Mean	3868.71	3784.66	3792.65
						Left_Caudate_vol_BRAVE_SD	468.959	424.241	481.736
						Left_Putamen_vol_BRAVE_Mean	5028.27	4997.16	4905.12
						Left_Putamen_vol_BRAVE_SD	526.992	454.044	585.241
						Left_Pallidum_vol_BRAVE_Mean	1959.6	1969.42	1935.31
						Left_Pallidum_vol_BRAVE_SD	174.876	205.465	173.975
						Third_Ventricle_vol_BRAVE_Mean	811.597	830.742	901.359
						Third_Ventricle_vol_BRAVE_SD	176.003	210.244	362.939
						Fourth_Ventricle_vol_BRAVE_Mean	1817.75	1646.9	1774.03
						Fourth_Ventricle_vol_BRAVE_SD	487.988	344.589	454.911
						Brain_Stem_vol_BRAVE_Mean	19660	19629.5	19649.5
						Brain_Stem_vol_BRAVE_SD	1944.15	1522.81	1718.14
						Left_Hippocampus_vol_BRAVE_Mean	3979.54	4054.36	3995.39
						Left_Hippocampus_vol_BRAVE_SD	401.533	354.197	380.243
						Left_Amygdala_vol_BRAVE_Mean	1594.57	1623.81	1518.77
						Left_Amygdala_vol_BRAVE_SD	203.536	155.117	161.377
						CSF_vol_BRAVE_Mean	935.6	930.485	972.15
						CSF_vol_BRAVE_SD	173.8	178.907	171.958
						Left_Accumbens_area_vol_BRAVE_Mean	615.167	607.4	575.084
						Left_Accumbens_area_vol_BRAVE_SD	104.689	79.7432	106.992
						Left_VentralDC_vol_BRAVE_Mean	4137.82	4226.8	4128.54
						Left_VentralDC_vol_BRAVE_SD	333.148	322.475	293.898
						Left_vessel_vol_BRAVE_Mean	35.2143	36.5962	39.9969
						Left_vessel_vol_BRAVE_SD	20.0459	23.2153	21.5561
						Left_choroid_plexus_vol_BRAVE_Mean	385.286	388.535	447.587
						Left_choroid_plexus_vol_BRAVE_SD	108.221	94.5193	146.357
						Right_Lateral_Ventricle_vol_BRAVE_Mean	6280.41	5882.14	6671.73
						Right_Lateral_Ventricle_vol_BRAVE_SD	3169.73	2835.03	3094.43
						Right_Inf_Lat_Vent_vol_BRAVE_Mean	372.683	355.554	372.9
						Right_Inf_Lat_Vent_vol_BRAVE_SD	150.068	97.0612	110.703
						Right_Cerebellum_White_Matter_vol_BRAVE_Mean	12814.7	12686.4	12559.5
						Right_Cerebellum_White_Matter_vol_BRAVE_SD	1485.68	961.525	1144.14
						Right_Cerebellum_Cortex_vol_BRAVE_Mean	57975.4	58777.3	56725
						Right_Cerebellum_Cortex_vol_BRAVE_SD	4940.16	4619.56	4694.32
						Right_Thalamus_Proper_vol_BRAVE_Mean	7097.49	6989.9	6871.59
						Right_Thalamus_Proper_vol_BRAVE_SD	563.286	485.116	589.1
						Right_Caudate_vol_BRAVE_Mean	4037.01	3909.26	3926.61
						Right_Caudate_vol_BRAVE_SD	461.862	436.153	514.317
						Right_Putamen_vol_BRAVE_Mean	5047.03	4997.66	4853.68
						Right_Putamen_vol_BRAVE_SD	464.426	454.692	571.111
						Right_Pallidum_vol_BRAVE_Mean	1908.89	1895.68	1854.67
						Right_Pallidum_vol_BRAVE_SD	181.461	171.604	178.633
						Right_Hippocampus_vol_BRAVE_Mean	4169.6	4134.51	4030.5
						Right_Hippocampus_vol_BRAVE_SD	379.14	379.25	373.974
						Right_Amygdala_vol_BRAVE_Mean	1794.75	1765.93	1687.09
						Right_Amygdala_vol_BRAVE_SD	177.7	210.659	244.818
						Right_Accumbens_area_vol_BRAVE_Mean	635.079	605.889	608.728
						Right_Accumbens_area_vol_BRAVE_SD	96.1275	87.142	104.349
						Right_VentralDC_vol_BRAVE_Mean	4118.65	4129.22	4065.45
						Right_VentralDC_vol_BRAVE_SD	322.372	316.716	319.189
						Right_vessel_vol_BRAVE_Mean	27.0825	30.1308	26.3375
						Right_vessel_vol_BRAVE_SD	15.5815	13.9308	13.5245
						Right_choroid_plexus_vol_BRAVE_Mean	450.908	460.431	501.238
						Right_choroid_plexus_vol_BRAVE_SD	124.671	117.399	121.395
						Fifth_Ventricle_vol_BRAVE_Mean	0	0	0
						Fifth_Ventricle_vol_BRAVE_SD	0	0	0
						WM_hypointensities_vol_BRAVE_Mean	823.29	682.104	734.309
						WM_hypointensities_vol_BRAVE_SD	466.776	224.139	322.914
						Left_WM_hypointensities_vol_BRAVE_Mean	0	0	0
						Left_WM_hypointensities_vol_BRAVE_SD	0	0	0
						Right_WM_hypointensities_vol_BRAVE_Mean	0	0	0
						Right_WM_hypointensities_vol_BRAVE_SD	0	0	0
						non_WM_hypointensities_vol_BRAVE_Mean	0	0.0384615	0
						non_WM_hypointensities_vol_BRAVE_SD	0	0.196116	0
						Left_non_WM_hypointensities_vol_BRAVE_Mean	0	0	0
						Left_non_WM_hypointensities_vol_BRAVE_SD	0	0	0
						Right_non_WM_hypointensities_vol_BRAVE_Mean	0	0	0
						Right_non_WM_hypointensities_vol_BRAVE_SD	0	0	0
						Optic_Chiasm_vol_BRAVE_Mean	143.248	150.015	146.812
						Optic_Chiasm_vol_BRAVE_SD	36.4793	34.0294	29.3663
						CC_Posterior_vol_BRAVE_Mean	955.478	936.861	934.356
						CC_Posterior_vol_BRAVE_SD	150.164	139.647	124.091
						CC_Mid_Posterior_vol_BRAVE_Mean	559.941	554.815	536.65
						CC_Mid_Posterior_vol_BRAVE_SD	87.198	92.2158	90.8516
						CC_Central_vol_BRAVE_Mean	597.178	622.185	610.541
						CC_Central_vol_BRAVE_SD	135.624	127.182	136.259
						CC_Mid_Anterior_vol_BRAVE_Mean	592.029	612.919	598.506
						CC_Mid_Anterior_vol_BRAVE_SD	156.525	179.92	149.705
						CC_Anterior_vol_BRAVE_Mean	903.797	920.881	888.319
						CC_Anterior_vol_BRAVE_SD	135.53	135.467	128.193
